# Supplementary material for: Single cell transcriptome signatures and cell-cell interactions associated with sarcoidosis in lung immune cell populations
Source: Front Immunol. 2026 May 26;17:1765314. doi: 10.3389/fimmu.2026.1765314 (PMC13246344; doi:10.3389/fimmu.2026.1765314)
Supplement: Supplementary Table 1 — Tests for differences in cell proportions across macrophage clusters in (A) sarcoidosis compared to controls and (B) progressive sarcoidosis, non-progressive sarcoidosis, and controls. [file Table1.xlsx]

## Sheet: Sheet1
Supplemental Table S1. Tests for differences in cell proportions across macrophage clusters in (A) sarcoidosis compared to controls and (B) progressive sarcoidosis, non-progressive sarcoidosis, and controls
(A) Sarcoidosis
Cell Cluster	Mean of Control Samples (%)	Mean of Sarc Samples (%)	Ratio (Control/ Sarc)	T Stat	p-value
Resident macrophages	90.6	88.1	1.03	1.28	0.21
High MT resident macrophages	4.2	4.1	1.02	0.21	0.84
Recruited macrophages	8	10.8	0.74	-1.59	0.12
Pro-fibrotic recruited macrophages	1.6	2.5	0.61	-1.13	0.26
Proliferating macrophages	1.4	1.1	1.26	1.39	0.17
(B) Progression
Cell Cluster	Mean of Control Samples (%)	Mean of SarcNP Samples (%)	Mean of SarcP Samples (%)	F Stat	p-value
Resident macrophages	90.6	89.3	86.9	0.96	0.39
High MT resident macrophages	4.2	3.4	4.7	1.01	0.37
Recruited macrophages	8	9.4	12.1	1.45	0.24
Pro-fibrotic recruited macrophages	1.6	2.4	2.7	0.64	0.54
Proliferating macrophages	1.4	1.2	1	1.96	0.15
