# Supplementary material for: Single cell transcriptome signatures and cell-cell interactions associated with sarcoidosis in lung immune cell populations
Source: Front Immunol. 2026 May 26;17:1765314. doi: 10.3389/fimmu.2026.1765314 (PMC13246344; doi:10.3389/fimmu.2026.1765314)
Supplement: Supplementary Table 2 — Differentially expressed transcripts in sarcoidosis (N = 16) compared to controls (N = 14) across macrophage clusters, identified by pseudobulk analysis. (A) Resident macrophages, (B) high MT resident macrophages, (C) recruited macrophages, (D) pro-fibrotic recruited macrophages, and (E) proliferating macrophages. [file Table2.xlsx]

## Sheet: Sheet1
Supplemental Table S2. Differentially expressed transcripts, based on nominal p<0.001, in sarcoidosis (N=16) compared to controls (N=14) across macrophage clusters, identified by pseudobulk analysis. (A) Resident macrophages, (B) high MT resident macrophages, (C) recruited macrophages, (D) pro-fibrotic recruited macrophages, and (E) proliferating macrophages
(A) Resident macrophages
Gene Name	Sarc_v_Control.baseMean	Sarc_v_Control.log2FoldChange	Sarc_v_Control.lfcSE	Sarc_v_Control.stat	Sarc_v_Control.pvalue	Sarc_v_Control.padj
PON2	501.471	-0.78609	0.145402	-5.40632	6.43321e-08	0.000756031
AC092683.1	105.967	-1.22251	0.24835	-4.92254	8.54295e-07	0.00501984
VAMP5	1655.58	1.10037	0.252577	4.35657	1.32118e-05	0.0283176
MRNIP	138.918	-0.438983	0.100405	-4.37213	1.23039e-05	0.0283176
TES	452.317	0.526416	0.118326	4.44885	8.63317e-06	0.0283176
YWHAZ	6343.29	0.339806	0.0788173	4.31132	1.62285e-05	0.0283176
CDK2AP1	194.309	0.99147	0.233523	4.24571	2.179e-05	0.0283176
SLFN11	2534.08	0.419476	0.0989657	4.2386	2.24917e-05	0.0283176
PSTPIP2	214.16	0.938024	0.222117	4.2231	2.4096e-05	0.0283176
LGALS2	135.639	2.66367	0.62391	4.26932	1.96069e-05	0.0283176
SPRYD3	378.538	0.316438	0.0755667	4.18753	2.82001e-05	0.030128
IL1R1	50.1945	1.0505	0.256473	4.09596	4.20417e-05	0.0411728
AL031777.3	72.6657	-1.44009	0.357345	-4.02998	5.57827e-05	0.0419768
TAPBP	5038.33	0.205065	0.0508735	4.03088	5.55693e-05	0.0419768
AC058791.1	159.194	-0.723282	0.17973	-4.02428	5.71502e-05	0.0419768
ABCA7	347.181	-0.478112	0.118487	-4.03513	5.45717e-05	0.0419768
COX16	579.084	1.04347	0.26336	3.96214	7.428e-05	0.0513493
IL1RN	1150.25	0.659017	0.169917	3.87846	0.000105119	0.0626894
MTRNR2L12	385.74	-2.3681	0.611144	-3.87486	0.000106687	0.0626894
LRRC75A	687.308	-0.780175	0.200112	-3.89868	9.67171e-05	0.0626894
POLG2	172.274	-0.846168	0.219276	-3.85892	0.000113887	0.0637333
LSMEM1	54.7089	-1.66019	0.433631	-3.82858	0.000128887	0.0688489
TJP1	105.909	1.03387	0.270997	3.81508	0.00013614	0.0695616
TRAM1	2988.97	0.279366	0.0735288	3.7994	0.000145045	0.0710235
AC239800.3	130.903	-0.544547	0.145449	-3.7439	0.000181189	0.0718206
CXCL10	1200.27	1.16279	0.312186	3.72468	0.000195563	0.0718206
MEF2C	145.619	0.915139	0.24552	3.72735	0.000193503	0.0718206
RTL5	41.7477	1.15273	0.309044	3.72999	0.000191491	0.0718206
SF3B2	2216.38	0.231601	0.0618835	3.74253	0.000182173	0.0718206
EMP1	180.769	1.83513	0.490682	3.73995	0.000184055	0.0718206
BTBD2	222.095	-0.40282	0.108081	-3.72701	0.000193767	0.0718206
POU2F2	116.818	-0.851609	0.228108	-3.73336	0.000188946	0.0718206
NPHP4	63.7329	-0.461836	0.124664	-3.70464	0.000211695	0.0731718
PSRC1	24.0999	-0.715405	0.19304	-3.706	0.000210561	0.0731718
NCL	5079.98	0.493975	0.13436	3.6765	0.000236452	0.0793939
AL645728.1	109.553	0.87898	0.242905	3.61861	0.000296188	0.0835863
NRAS	382.737	0.369043	0.101616	3.63175	0.000281502	0.0835863
DPYSL2	3888.68	0.53525	0.147545	3.6277	0.000285954	0.0835863
BIRC3	118.237	0.563845	0.155913	3.6164	0.000298726	0.0835863
FAM215B	146.955	-0.713496	0.195712	-3.64565	0.000266717	0.0835863
AC015802.6	97.791	-0.860192	0.236724	-3.63374	0.000279347	0.0835863
GATD3B	34.5423	1.06623	0.294404	3.62165	0.000292728	0.0835863
PLXNA3	293.893	-0.410112	0.114287	-3.58845	0.000332647	0.088374
WARS	2684.04	0.3959	0.110267	3.59038	0.000330196	0.088374
BRSK1	90.3045	-1.09644	0.305928	-3.58398	0.000338396	0.088374
MOB1A	4348.21	0.200256	0.0559969	3.5762	0.000348623	0.0890655
GNG10	438.633	0.721211	0.20229	3.56524	0.000363526	0.090897
SCMH1	69.9041	-0.422366	0.118749	-3.55681	0.000375382	0.091906
EZR	2005.04	0.590454	0.166615	3.54382	0.000394379	0.0945865
FAM96A	1520.35	0.449845	0.127448	3.52963	0.000416134	0.0978081
BAG2	117.905	-0.482848	0.137484	-3.51203	0.000444691	0.0990033
EIF4G2	6268.84	0.307977	0.0877187	3.51096	0.000446492	0.0990033
AC092140.1	25.9777	-1.04541	0.297493	-3.51406	0.000441305	0.0990033
ST8SIA4	60.7923	1.14691	0.328067	3.49596	0.000472356	0.10093
PACSIN2	544.743	0.414464	0.118533	3.49663	0.000471179	0.10093
AZU1	147.309	-1.22724	0.352375	-3.48277	0.000496257	0.104143
SLC35D1	88.2307	0.349788	0.101313	3.45255	0.000555311	0.104908
TPM3	10889.7	0.331905	0.0961151	3.45321	0.000553968	0.104908
SLAMF7	67.7506	1.32863	0.38771	3.42687	0.000610585	0.104908
ARL8B	1764.69	0.172236	0.0498778	3.45316	0.000554056	0.104908
PAK2	4841.92	0.353955	0.101838	3.47568	0.000509565	0.104908
DAB2	7919.51	0.269774	0.0780279	3.4574	0.000545413	0.104908
C5orf51	258.644	0.393298	0.113706	3.4589	0.000542385	0.104908
IRF1	2338.21	0.381738	0.110871	3.44309	0.000575099	0.104908
NRBP2	115.675	-0.376566	0.109669	-3.43367	0.000595474	0.104908
POLD4	1445.59	0.793406	0.231924	3.42098	0.000623963	0.104908
PFKP	429.005	0.440432	0.128854	3.41806	0.00063069	0.104908
HACD1	273.873	-0.410595	0.120172	-3.41672	0.000633801	0.104908
PYCARD-AS1	42.396	-0.862144	0.251386	-3.42956	0.000604569	0.104908
AC087741.1	142.652	-0.757169	0.22011	-3.43996	0.000581805	0.104908
CA11	55.6767	0.839965	0.245771	3.41767	0.000631595	0.104908
MSN	6425.56	0.294891	0.0864078	3.41279	0.000643019	0.104955
FKBP9	166.443	-0.349061	0.102654	-3.40037	0.000672953	0.106686
GABARAP	3125.08	1.04382	0.30726	3.39717	0.000680856	0.106686
LPAR2	142.794	-0.481268	0.141604	-3.39869	0.0006771	0.106686
GNL3L	314.177	0.660104	0.194633	3.39153	0.000695031	0.107474
PPP1R15B	847.879	0.585969	0.175171	3.34513	0.000822453	0.112721
LHFPL2	865.543	0.485601	0.144211	3.3673	0.000759068	0.112721
ZMAT2	2204.26	0.262288	0.0787255	3.33168	0.000863246	0.112721
RIPOR2	118.486	1.54079	0.459969	3.34978	0.000808753	0.112721
HIST1H4J	74.7033	1.22008	0.36572	3.33609	0.000849641	0.112721
ASF1A	395.095	-0.265265	0.0794164	-3.34018	0.000837255	0.112721
LAMB1	278.698	-0.932848	0.2767	-3.37133	0.000748053	0.112721
C8orf33	610.171	0.466395	0.139374	3.34637	0.000818775	0.112721
IGSF6	8415.5	0.470424	0.139635	3.36896	0.000754515	0.112721
SDR42E2	74.8917	1.11768	0.332275	3.36372	0.000769009	0.112721
CCL13	41.5569	2.54905	0.759936	3.3543	0.000795672	0.112721
AC005332.4	22.0348	-0.70847	0.212329	-3.33665	0.000847938	0.112721
EPB41L3	1253.55	0.424597	0.127326	3.33472	0.000853846	0.112721
NECAB3	178.516	-0.395222	0.118489	-3.33551	0.000851427	0.112721
DMD	63.8587	-1.03915	0.312824	-3.32183	0.000894295	0.115492
MYO1E	392.133	0.419226	0.126385	3.31707	0.000909684	0.116202
HNRNPC	4106.33	0.183605	0.0554233	3.31277	0.000923782	0.116734
TLN1	5720.17	0.444813	0.134542	3.30613	0.000945941	0.118263
CCL3	964.293	1.51722	0.459803	3.29972	0.000967818	0.119508
ENGASE	141.882	-0.413755	0.125484	-3.29729	0.000976238	0.119508
(B) High MT resident macrophages
Gene Name	Sarc_v_Control.baseMean	Sarc_v_Control.log2FoldChange	Sarc_v_Control.lfcSE	Sarc_v_Control.stat	Sarc_v_Control.pvalue	Sarc_v_Control.padj
VAMP5	70.9317	1.19375	0.268106	4.45251	8.48713e-06	0.039739
PON2	19.9246	-0.893369	0.202233	-4.41752	9.98383e-06	0.039739
GABARAP	133.308	1.22977	0.278156	4.42114	9.81798e-06	0.039739
YWHAZ	281.142	0.36514	0.0886469	4.11903	3.80464e-05	0.113578
TAPBP	204.931	0.266372	0.0677582	3.93121	8.45206e-05	0.14418
PTPRE	43.236	0.751371	0.190757	3.93888	8.18619e-05	0.14418
EMP1	9.617	2.68543	0.678784	3.95624	7.61403e-05	0.14418
COX16	26.784	1.06612	0.276004	3.86271	0.000112137	0.167378
PSTPIP2	7.96753	1.40392	0.366805	3.82745	0.00012948	0.171791
TRAM1	120.245	0.326911	0.0873014	3.74462	0.000180666	0.196121
CDK2AP1	7.14413	1.11127	0.294911	3.76814	0.000164466	0.196121
C8orf33	27.4084	0.592868	0.159308	3.72152	0.000198028	0.197055
BRD8	14.9381	0.619103	0.170522	3.63064	0.000282719	0.259689
AC020656.1	163.877	-2.27713	0.634675	-3.58787	0.000333392	0.284359
MEF2C	7.49514	1.43314	0.402303	3.56235	0.000367554	0.292598
AL031777.3	2.8722	-1.79458	0.521618	-3.44042	0.000580818	0.348923
AL133453.1	8.8638	-0.788907	0.227975	-3.4605	0.000539169	0.348923
ARL17A	6.62428	-0.942161	0.273984	-3.43875	0.000584412	0.348923
AZU1	7.88237	-1.49412	0.430769	-3.46849	0.000523384	0.348923
BRSK1	4.17817	-1.2717	0.368351	-3.45241	0.000555595	0.348923
MTRNR2L12	15.6429	-2.23353	0.656401	-3.40269	0.000667257	0.349533
TDP2	33.2455	0.401939	0.120311	3.34084	0.000835241	0.349533
MYB	27.8542	-0.920889	0.276344	-3.3324	0.000861	0.349533
EZR	89.4989	0.594534	0.175536	3.38697	0.000706679	0.349533
FGL2	46.5386	1.5956	0.48347	3.30032	0.000965755	0.349533
HSPA14	4.09312	0.99973	0.301074	3.32055	0.000898403	0.349533
CD163L1	3.17145	1.44016	0.433131	3.32499	0.000884216	0.349533
WARS	113.08	0.434405	0.130181	3.33692	0.000847124	0.349533
AQP9	40.9325	0.751507	0.225947	3.32603	0.00088091	0.349533
LRRC75A	28.3299	-0.660163	0.200383	-3.29451	0.000985941	0.349533
SLFN11	103.056	0.345855	0.103787	3.33237	0.000861109	0.349533
NME2	9.87328	1.14188	0.346615	3.29437	0.000986423	0.349533
PNPLA6	224.604	-0.513605	0.153539	-3.34511	0.000822492	0.349533
RGL3	3.66454	-1.08988	0.331082	-3.29187	0.000995236	0.349533
(C) Recruited macrophages
Gene Name	Sarc_v_Control.baseMean	Sarc_v_Control.log2FoldChange	Sarc_v_Control.lfcSE	Sarc_v_Control.stat	Sarc_v_Control.pvalue	Sarc_v_Control.padj
ACSM3	27.3873	-1.14131	0.230075	-4.9606	7.02746e-07	0.0086248
CXCL11	5.79873	2.33675	0.503734	4.63886	3.5034e-06	0.0206676
AL031777.3	14.366	-1.77843	0.402822	-4.41494	1.01039e-05	0.0206676
EZR	192.303	0.646477	0.144082	4.48687	7.22782e-06	0.0206676
CYP3A5	3.06761	-2.32945	0.522405	-4.45909	8.23098e-06	0.0206676
YWHAZ	528.003	0.361525	0.08173	4.42341	9.71559e-06	0.0206676
FAM96A	134.295	0.425685	0.0977314	4.35566	1.32665e-05	0.02326
HIST1H2BN	8.84964	-1.38518	0.330005	-4.19745	2.69941e-05	0.030503
HNRNPC	342.523	0.263383	0.0627914	4.19457	2.73392e-05	0.030503
AKT1	77.8691	-0.50149	0.118517	-4.23139	2.32253e-05	0.030503
HKR1	8.44724	-0.910508	0.216386	-4.20779	2.57885e-05	0.030503
KAZN	9.85528	-1.10635	0.267342	-4.13832	3.49856e-05	0.0306699
NUP160	33.8113	-0.565088	0.1361	-4.15201	3.29564e-05	0.0306699
LGALS2	40.9028	2.11085	0.506792	4.16512	3.11193e-05	0.0306699
GABARAP	219.05	1.02143	0.247942	4.11962	3.79492e-05	0.03105
PLAC8	302.31	-0.903286	0.222749	-4.05517	5.00977e-05	0.0361676
AZU1	14.8901	-1.2989	0.320287	-4.05544	5.00411e-05	0.0361676
BZW1	218.505	0.301572	0.0746194	4.04148	5.31156e-05	0.036216
MRAS	52.2662	0.574078	0.143013	4.01417	5.9655e-05	0.0364195
MYB	26.2422	-1.16081	0.289922	-4.00386	6.23164e-05	0.0364195
LRRC75A	32.514	-0.98325	0.244475	-4.02188	5.77361e-05	0.0364195
AR	5.94731	-1.74209	0.436613	-3.99	6.60733e-05	0.0368599
INIP	47.4546	0.388933	0.0981044	3.96448	7.35571e-05	0.0376153
TMEM80	24.8463	-0.60634	0.1528	-3.96821	7.24151e-05	0.0376153
P2RX1	15.2838	-0.876156	0.222548	-3.93693	8.25298e-05	0.0405155
ACKR3	75.1067	-1.45067	0.370565	-3.91475	9.04979e-05	0.0427185
PFKP	52.8401	0.687426	0.176179	3.90187	9.54541e-05	0.0433892
AGPAT5	23.6182	0.551183	0.142392	3.87089	0.000108441	0.0475319
WARS	154.117	0.617244	0.16174	3.81628	0.000135479	0.0573355
AC004918.1	15.2916	-0.777836	0.20432	-3.80695	0.000140692	0.0575569
C8B	9.41564	-1.73363	0.461642	-3.75535	0.000173096	0.0623828
PPP1R15B	102.285	0.724458	0.193534	3.74331	0.000181615	0.0623828
FAM110B	6.73805	-1.02823	0.273177	-3.76399	0.000167222	0.0623828
TAGLN	49.985	-0.472339	0.125695	-3.75782	0.000171401	0.0623828
COX16	44.5407	0.98138	0.260948	3.76083	0.00016935	0.0623828
POLG2	17.1564	-1.20439	0.321908	-3.74142	0.000182985	0.0623828
CEACAM8	10.8781	-2.42674	0.650812	-3.72879	0.000192405	0.0638213
ADGRE3	7.9384	-1.15522	0.313501	-3.68491	0.000228782	0.0738906
YKT6	36.3534	0.484951	0.132047	3.67257	0.000240128	0.0755664
ZDHHC20	101.211	0.473139	0.129412	3.65606	0.00025612	0.078584
AL034397.3	29.4882	-1.13663	0.312939	-3.63211	0.000281115	0.0841495
TPM3	899.69	0.312444	0.0865754	3.60892	0.000307476	0.0870668
TRAM1	242.524	0.268237	0.0744067	3.60501	0.000312144	0.0870668
TLN1	427.356	0.407215	0.112892	3.60712	0.00030962	0.0870668
IL1RN	67.4153	0.710391	0.197382	3.59906	0.000319364	0.0871012
SLAMF7	27.5647	1.56338	0.438071	3.56879	0.000358634	0.0898267
TLCD2	44.5623	-0.684236	0.19134	-3.57603	0.000348851	0.0898267
SLC35E4	7.17397	0.883361	0.246564	3.58269	0.000340072	0.0898267
HDAC10	19.8415	-0.879767	0.246165	-3.57389	0.00035171	0.0898267
HMGXB3	44.6139	0.414597	0.116827	3.54881	0.00038697	0.0913323
ZNF7	14.1806	-0.67897	0.191239	-3.55037	0.000384696	0.0913323
AC020656.1	256.124	-2.11813	0.596508	-3.55089	0.000383932	0.0913323
ZNF267	44.1387	0.43813	0.12366	3.54303	0.000395554	0.0915969
AC135279.3	1.37667	2.73453	0.778943	3.51056	0.000447156	0.101629
EIF4G1	146.382	0.384222	0.110191	3.48688	0.000488688	0.109049
AP006621.3	4.61742	-1.08175	0.312419	-3.46251	0.000535158	0.113241
IDE	30.4679	0.455428	0.131306	3.46845	0.000523468	0.113241
MMP9	16.8081	2.28933	0.660467	3.46624	0.000527797	0.113241
HIST1H2BG	29.8137	-2.65388	0.76782	-3.45638	0.000547477	0.113884
LETMD1	31.0288	-0.53825	0.155996	-3.45041	0.00055974	0.114495
ANOS1	38.1668	-0.621996	0.181136	-3.43386	0.00059505	0.119722
IQSEC3	11.4429	-1.24424	0.36624	-3.39734	0.000680454	0.134697
MTRNR2L12	25.9902	-2.08796	0.616844	-3.3849	0.000712037	0.136544
ZNF738	9.95911	-0.751038	0.221872	-3.385	0.000711777	0.136544
GMFB	71.4656	0.28922	0.0857758	3.37181	0.000746759	0.141
SPCS3	320.341	0.258824	0.0771683	3.35402	0.000796467	0.148107
ARL17A	15.1895	-0.819431	0.244716	-3.34849	0.000812521	0.148837
TRGC2	21.0822	-1.02164	0.307172	-3.32596	0.000881153	0.159035
RNASEH2A	8.67614	-1.10931	0.334587	-3.31545	0.000914972	0.162746
(D) Profibrotic recruited macrophages
Gene Name	Sarc_v_Control.baseMean	Sarc_v_Control.log2FoldChange	Sarc_v_Control.lfcSE	Sarc_v_Control.stat	Sarc_v_Control.pvalue	Sarc_v_Control.padj
NUP160	7.07953	-1.04256	0.225797	-4.61724	3.88886e-06	0.039612
COX16	10.2019	1.30874	0.290869	4.49941	6.81439e-06	0.039612
WARS	24.8123	0.920568	0.220389	4.17701	2.95367e-05	0.114464
CLEC2D	2.42072	-1.86003	0.455378	-4.08459	4.41545e-05	0.128335
HIST1H2BG	4.38058	-2.76235	0.686761	-4.02229	5.76341e-05	0.134011
GABARAP	43.0199	0.951801	0.241646	3.93882	8.18845e-05	0.158665
YWHAZ	114.42	0.334248	0.0883626	3.78269	0.000155142	0.257669
C3orf62	7.17194	-0.858142	0.237128	-3.6189	0.00029586	0.295623
HIST1H4J	1.99507	1.6614	0.459692	3.61415	0.000301334	0.295623
KMT2E-AS1	2.19464	1.88976	0.52779	3.58051	0.00034292	0.295623
PNPLA8	17.5798	0.578976	0.16103	3.59545	0.000323835	0.295623
ZMAT1	5.61981	-1.17855	0.330058	-3.57073	0.000355988	0.295623
MYOF	26.9891	0.639054	0.175781	3.63551	0.00027743	0.295623
JOSD1	15.047	0.728619	0.196259	3.71254	0.000205187	0.295623
AL390728.6	4.72738	-1.13808	0.321495	-3.53998	0.00040016	0.31015
CDK5RAP3	12.0745	-0.661677	0.189224	-3.4968	0.00047087	0.342146
CXCL11	2.04377	2.35577	0.690341	3.41247	0.000643772	0.437015
CSKMT	3.77585	-1.17775	0.346511	-3.39889	0.00067661	0.437015
OLMALINC	1.49573	-1.85565	0.550128	-3.37313	0.000743198	0.443399
ZNF431	7.63998	-0.830894	0.246852	-3.36596	0.000762771	0.443399
RSRP1	39.8273	-0.516052	0.15515	-3.32615	0.000880554	0.457443
UBE2Q1	15.6558	0.569537	0.171086	3.32895	0.000871746	0.457443
RALA	34.9218	0.491903	0.14823	3.31852	0.000904971	0.457443
(E) Proliferating macrophages
Gene Name	Sarc_v_Control.baseMean	Sarc_v_Control.log2FoldChange	Sarc_v_Control.lfcSE	Sarc_v_Control.stat	Sarc_v_Control.pvalue	Sarc_v_Control.padj
CCL4	2.84903	3.4332	0.655144	5.24038	1.60245e-07	0.00184474
KIF2C	3.10199	1.15105	0.332378	3.46307	0.000534043	0.532055
PCSK9	0.906142	-2.70864	0.75343	-3.59508	0.00032429	0.532055
AC245014.3	3.22401	-1.31419	0.389445	-3.37451	0.000739479	0.532055
VAMP5	21.683	0.857377	0.249217	3.44028	0.000581116	0.532055
RFC1	35.9797	0.414809	0.112583	3.68447	0.000229183	0.532055
VCAN	23.5632	1.59144	0.440627	3.61176	0.000304128	0.532055
HIST1H1E	18.5539	1.6639	0.484345	3.43537	0.000591741	0.532055
LSMEM1	0.801302	-2.75786	0.813777	-3.38896	0.00070158	0.532055
GRINA	69.395	-0.518673	0.133822	-3.87583	0.000106261	0.532055
MTRNR2L8	6.72142	-4.15599	1.21017	-3.43421	0.000594278	0.532055
MYOF	30.428	0.529055	0.153372	3.44949	0.000561648	0.532055
PTPRE	11.5187	1.00776	0.297204	3.3908	0.0006969	0.532055
TMOD3	53.5	0.412387	0.118896	3.46848	0.000523412	0.532055
IGSF6	105.404	0.525239	0.154029	3.41	0.000649628	0.532055
TGFB1	36.6162	-0.477532	0.134501	-3.55039	0.000384661	0.532055
PON2	8.50111	-0.819983	0.244413	-3.35491	0.0007939	0.53761
