# Supplementary material for: Single cell transcriptome signatures and cell-cell interactions associated with sarcoidosis in lung immune cell populations
Source: Front Immunol. 2026 May 26;17:1765314. doi: 10.3389/fimmu.2026.1765314 (PMC13246344; doi:10.3389/fimmu.2026.1765314)
Supplement: Supplementary Table 3 — Differentially expressed transcripts in sarcoidosis (N = 16) compared to controls (N = 14) across macrophage clusters, identified by mixed-effects linear modeling of individual cells. (A) Resident macrophages, (B) high MT resident macrophages, (C) recruited macrophages, and (D) pro-fibrotic recruited macrophages. [file Table3.xlsx]

## Sheet: Sheet1
Supplemental Table S3. Differentially expressed transcripts in sarcoidosis (N=16) compared to controls (N=14) across macrophage clusters, identified by mixed-effects linear modeling of individual cells. (A) Resident macrophages, (B) high MT resident macrophages, (C) recruited macrophages, and (D) pro-fibrotic recruited macrophages.
(A) Resident macrophages
Gene Name	Sarc_v_Control.estimate	Sarc_v_Control.pvalue	Sarc_v_Control.padj
PON2	-0.320191	6.84794e-05	0.504109
GLT8D1	-0.0804823	0.000304443	0.504109
IL1R1	0.116606	0.000310407	0.504109
GABARAP	0.900125	0.000392814	0.504109
C3orf33	-0.0392247	0.000414576	0.504109
AC092683.1	-0.213898	0.00042712	0.504109
SLC2A11	-0.0810599	0.000490751	0.504109
MRNIP	-0.0951871	0.000506801	0.504109
TRAM1	0.168175	0.000532546	0.504109
NECAB3	-0.0945716	0.000540415	0.504109
VAMP5	0.588495	0.00056931	0.504109
HDHD3	-0.115623	0.000650191	0.504109
SOWAHD	-0.200558	0.000739766	0.504109
AC092140.1	-0.0859751	0.000743224	0.504109
PLEKHA5	-0.07927	0.000912312	0.504109
NUDT6	-0.0586125	0.000964241	0.504109
(B) High MT resident macrophages
Gene Name	Sarc_v_Control.estimate	Sarc_v_Control.pvalue	Sarc_v_Control.padj
GABARAP	1.06163	0.000120436	0.942498
LAIR1	-0.31355	0.000446933	0.942498
VAMP5	0.647628	0.000583858	0.942498
STMN1	-0.659836	0.000630287	0.942498
SULT1A1	-0.299114	0.000707677	0.942498
AL133453.1	-0.17484	0.000732628	0.942498
PON2	-0.316706	0.000764376	0.942498
TRAM1	0.203068	0.00080311	0.942498
RGL3	-0.174915	0.000830867	0.942498
(C) Recruited macrophages
Gene Name	Sarc_v_Control.estimate	Sarc_v_Control.pvalue	Sarc_v_Control.padj
HKR1	-0.139979	7.49e-05	0.687168
FAM96A	0.196852	0.000225949	0.687168
GABARAP	0.814073	0.000415238	0.687168
TMEM80	-0.148941	0.000432797	0.687168
MPHOSPH9	-0.133403	0.00058941	0.687168
PLAC8	-1.61523	0.000604644	0.687168
AKT1	-0.225957	0.000614793	0.687168
ZNF7	-0.145251	0.000666338	0.687168
CEBPB	-0.751014	0.000744438	0.687168
UQCRC2	-0.129257	0.000750756	0.687168
ARRDC1	-0.124881	0.000832735	0.687168
ALOX5	-0.209491	0.000862522	0.687168
BST1	-0.162878	0.0009126	0.687168
NUP160	-0.196423	0.000958742	0.687168
LRRC75A	-0.228757	0.000979866	0.687168
(D) Profibrotic recruited macrophages
Gene Name	Sarc_v_Control.estimate	Sarc_v_Control.pvalue	Sarc_v_Control.padj
GRINA	-0.495023	0.000939386	0.925264
