# Supplementary material for: Single cell transcriptome signatures and cell-cell interactions associated with sarcoidosis in lung immune cell populations
Source: Front Immunol. 2026 May 26;17:1765314. doi: 10.3389/fimmu.2026.1765314 (PMC13246344; doi:10.3389/fimmu.2026.1765314)
Supplement: Supplementary Table 4 — Overlap of genes associated with sarcoidosis in macrophages with published datasets. [file Table4.xlsx]

## Sheet: Sheet1
Supplemental Table S4. Overlap of genes assocaited with sarcoidosis in macrophages with published datasets.
(A) Comparison to cutaneous granuloma vs homeostatitc macrophage gene list from Krausgruber et al.
Mac type	Gene Name	Sarc_v_Control.log2FoldChange	Sarc_v_Control.pvalue	Sarc_v_Control.padj	logFC.GA.homeostatic
High MT	AC020656.1	-2.27713	0.000333392	0.284359	0.937896
Recruited	AC020656.1	-2.11813	0.000383932	0.0913323	0.937896
Resident	ARL8B	0.172236	0.000554056	0.104908	-0.513501
Resident	BIRC3	0.563845	0.000298726	0.0835863	-0.600677
Resident	EMP1	1.83513	0.000184055	0.0718206	-0.689259
High MT	EMP1	2.68543	7.61403e-05	0.14418	-0.689259
Resident	EZR	0.590454	0.000394379	0.0945865	-0.575588
High MT	EZR	0.594534	0.000706679	0.349533	-0.575588
Recruited	EZR	0.646477	7.22782e-06	0.0206676	-0.575588
Resident	HNRNPC	0.183605	0.000923782	0.116734	-0.399149
Recruited	HNRNPC	0.263383	2.73392e-05	0.030503	-0.399149
Resident	IGSF6	0.470424	0.000754515	0.112721	0.925287
Proliferating	IGSF6	0.525239	0.000649628	0.532055	0.925287
Resident	IL1R1	1.0505	4.20417e-05	0.0411728	-0.558587
Resident	MTRNR2L12	-2.3681	0.000106687	0.0626894	-0.655351
High MT	MTRNR2L12	-2.23353	0.000667257	0.349533	-0.655351
Resident	SLAMF7	1.32863	0.000610585	0.104908	0.484345
Recruited	SLAMF7	1.56338	0.000358634	0.0898267	0.484345
Resident	VAMP5	1.10037	1.32118e-05	0.0283176	0.681851
High MT	VAMP5	1.19375	8.48713e-06	0.039739	0.681851
Resident	WARS	0.3959	0.000330196	0.088374	0.699414
High MT	WARS	0.434405	0.000847124	0.349533	0.699414
Recruited	WARS	0.617244	0.000135479	0.0573355	0.699414
Profibrotic	WARS	0.920568	2.95367e-05	0.114464	0.699414
Resident	YWHAZ	0.339806	1.62285e-05	0.0283176	-0.399479
High MT	YWHAZ	0.36514	3.80464e-05	0.113578	-0.399479
Recruited	YWHAZ	0.361525	9.71559e-06	0.0206676	-0.399479
(B) Comparison to sarcoidosis vs control monocyte gene lists from Garman et al.
Mac type	Gene Name	Sarc_v_Control.log2FoldChange	Sarc_v_Control.pvalue	Sarc_v_Control.padj	Fold Change CD14_Monocytes	Fold Change CD16_Monocytes
Profibrotic	CDK5RAP3	-0.661677	0.00047087	0.342146		0.182263
Resident	POLD4	0.793406	0.000623963	0.104908		-0.0132352
Resident	GABARAP	1.04382	0.000680856	0.106686	-0.00168128
High MT	GABARAP	1.22977	9.81798e-06	0.039739	-0.00168128
Recruited	GABARAP	1.02143	3.79492e-05	0.03105	-0.00168128
Resident	LGALS2	2.66367	1.96069e-05	0.0283176	0.01023
Recruited	LGALS2	2.11085	3.11193e-05	0.0306699	0.01023
Resident	IRF1	0.381738	0.000575099	0.104908	0.000355476
Resident	MEF2C	0.915139	0.000193503	0.0718206	0.0173378
High MT	MEF2C	1.43314	0.000367554	0.292598	0.0173378
