# Supplementary material for: Single cell transcriptome signatures and cell-cell interactions associated with sarcoidosis in lung immune cell populations
Source: Front Immunol. 2026 May 26;17:1765314. doi: 10.3389/fimmu.2026.1765314 (PMC13246344; doi:10.3389/fimmu.2026.1765314)
Supplement: Supplementary Table 5 — Differentially expressed transcripts in progressive sarcoidosis (N = 8) compared to non-progressive disease (N = 8) in (A) resident macrophages and (B) recruited macrophages, identified by pseudobulk analysis. [file Table5.xlsx]

## Sheet: Sheet1
Supplemental Table S5. Differentially expressed transcripts, based on nominal p<0.001, in progressive sarcoidosis (N=8) compared to non-progressive disease (N=8) in (A) resident macrophages and (B) recruited macrophages, identified by pseudobulk analysis.
(A) Resident macrophages
Gene Name	P_v_NP.baseMean	P_v_NP.log2FoldChange	P_v_NP.lfcSE	P_v_NP.stat	P_v_NP.pvalue	P_v_NP.padj
HLA-DRB5	12393.5	5.77088	1.02829	5.61212	1.99868e-08	0.000231588
CRIP2	27.6396	-2.95829	0.577119	-5.12596	2.9603e-07	0.00171505
EMP1	139.554	-1.576	0.31583	-4.99002	6.03734e-07	0.00233182
CCR5	50.7674	-2.89495	0.588145	-4.92217	8.55907e-07	0.00247935
CADPS2	110.063	1.37506	0.289559	4.74882	2.0461e-06	0.00474163
IL3RA	1719.77	-1.64781	0.350979	-4.69489	2.66752e-06	0.00515143
NALCN-AS1	66.1024	1.60428	0.347001	4.62326	3.77762e-06	0.00625303
TUBA4A	20.339	-1.1892	0.371537	-4.32693	1.65098e-05	0.0199595
NRGN	117.519	-1.6004	0.303537	-4.30752	1.72258e-05	0.0199595
BOLA2B	133.294	-1.30464	0.274838	-4.29811	1.51203e-05	0.0199595
FN3K	25.5309	1.66191	0.393477	4.22366	2.40367e-05	0.0253194
PIK3CG	263.34	1.03206	0.177271	4.17104	3.21924e-05	0.0286933
ALPK3	323.224	0.736982	0.247434	4.15738	3.03213e-05	0.0286933
FARP1	568.344	0.647556	0.157023	4.12394	3.7244e-05	0.0308247
HES1	95.8188	-1.55463	0.387457	-4.0124	6.01049e-05	0.0463972
SERPINB9	49.1212	-2.36988	0.592869	-3.9973	6.4068e-05	0.0463972
CLEC4E	1287.46	-1.16555	0.294382	-3.9593	7.51689e-05	0.0512342
CYP2U1	128.268	0.587315	0.153041	3.83763	0.000124227	0.0799677
CHIT1	66.7203	2.39771	0.849756	3.78381	0.000159204	0.091667
MTUS1	68.8512	3.20889	0.346545	3.77625	0.000166135	0.091667
CRH	39.2601	1.30496	0.633676	3.76562	0.000154444	0.091667
PCCA	332.21	-1.54508	0.109871	-3.73103	0.000205404	0.0924841
NDRG2	27.6901	-1.12441	0.419171	-3.72303	0.000201023	0.0924841
ARF6	1910.76	-1.55836	0.0766145	-3.71773	0.000207524	0.0924841
CORO1A	324.452	0.407873	0.414117	3.71228	0.000190698	0.0924841
ITGAM	756.975	-0.284215	0.302016	-3.70968	0.000196849	0.0924841
GTF2H2	184.349	-1.65141	0.288571	-3.69209	0.000235811	0.0944148
ACAP1	32.9469	-1.06113	0.447282	-3.6772	0.000222417	0.0944148
SMCR5	42.3173	-1.15064	0.313487	-3.67046	0.000242118	0.0944148
DUSP14	25.0175	1.78872	0.487655	3.66801	0.00024445	0.0944148
PDCD1LG2	379.309	0.636105	0.177057	3.59266	0.000327313	0.122341
ZMYND11	516.647	0.366908	0.10301	3.56187	0.000368223	0.129746
ENOSF1	677.017	0.449963	0.126361	3.56095	0.00036952	0.129746
MTMR11	305.148	-1.12401	0.316471	-3.55169	0.000382765	0.130444
CPT2	485.441	0.356894	0.101323	3.52235	0.000427739	0.1341
TAF11	505.729	-0.381227	0.108325	-3.51928	0.000432721	0.1341
FAM129B	203.895	-1.12001	0.318768	-3.51355	0.000442153	0.1341
CCND2	56.402	-0.979504	0.278949	-3.51141	0.000445741	0.1341
ACACB	188.842	0.968855	0.276178	3.50808	0.000451359	0.1341
ANTXR2	35.2046	-1.9745	0.568849	-3.47104	0.00051844	0.150179
ZG16B	90.2093	1.15976	0.334771	3.46434	0.000531542	0.150219
MIF	867.411	-1.28688	0.375019	-3.4315	0.000600248	0.165597
DTNA	227.612	1.16684	0.343411	3.39778	0.000679346	0.18306
FAM32A	1230.17	-0.443616	0.131504	-3.37342	0.000742416	0.195508
QPCT	169.944	0.43294	0.380139	3.34268	0.000860329	0.212099
NT5DC1	403.699	-0.264747	0.129519	-3.3353	0.000829746	0.212099
ZYX	2221.37	-1.26686	0.0793773	-3.33262	0.000852068	0.212099
LGALSL	112.127	0.612973	0.184362	3.32483	0.000884726	0.21306
ENPP3	68.6445	1.67076	0.503281	3.31974	0.000901003	0.21306
S100A8	15255.5	-0.888923	0.268709	-3.30813	0.000939226	0.217656
EIF4B	2463.94	0.437428	0.132812	3.29359	0.000989184	0.224613
(B) High-MT resident macrophages
Gene Name	P_v_NP.baseMean	P_v_NP.log2FoldChange	P_v_NP.lfcSE	P_v_NP.stat	P_v_NP.pvalue	P_v_NP.padj
HLA-DRB5	460.244	5.64514	1.07071	5.27235	1.34685e-07	0.00158241
ANTXR2	2.47412	-4.15838	1.04648	-3.9737	7.07656e-05	0.213572
MIF	38.4469	-1.68733	0.425745	-3.96325	7.39354e-05	0.213572
LINC00937	3.48287	-2.70592	0.687354	-3.93672	8.26027e-05	0.213572
FBN1	6.98669	2.41559	0.624033	3.87094	0.000108417	0.213572
ALPK3	14.0184	1.44853	0.377787	3.83425	0.000125947	0.213572
COX20	43.7657	-0.675193	0.176211	-3.83173	0.000127245	0.213572
CHDH	20.8051	1.12116	0.301513	3.71844	0.000200456	0.294395
CRIP2	1.3528	-3.68239	1.01293	-3.63538	0.000277574	0.320222
METTL9	25.5415	-1.51014	0.416515	-3.62566	0.000288225	0.320222
ATP5ME	221.625	-0.791265	0.219271	-3.60862	0.000307836	0.320222
IL3RA	65.0789	-1.33352	0.371158	-3.59286	0.000327063	0.320222
PTPN22	30.5187	0.916306	0.257216	3.5624	0.000367482	0.332119
LGMN	32.7116	-1.07645	0.308511	-3.48919	0.000484486	0.386916
KCNAB1	17.8618	1.25484	0.360896	3.47701	0.000507033	0.386916
PET100	120.415	-0.512269	0.147769	-3.46669	0.00052691	0.386916
CLEC4D	5.26133	-2.08172	0.605907	-3.43571	0.000591008	0.408456
DENND6B	2.68999	-2.04732	0.605536	-3.381	0.000722215	0.471406
CADPS2	4.75632	1.63034	0.487795	3.34227	0.000830968	0.493098
HES1	6.10672	-2.10228	0.630313	-3.3353	0.000852079	0.493098
MYB	14.9324	1.20439	0.362273	3.32453	0.000885675	0.493098
COL6A1	5.67423	2.58879	0.78299	3.30629	0.000945415	0.493098
SCAMP3	23.5993	-0.719537	0.218012	-3.30045	0.000965295	0.493098
(C) Recruited macrophages
Gene Name	P_v_NP.baseMean	P_v_NP.log2FoldChange	P_v_NP.lfcSE	P_v_NP.stat	P_v_NP.pvalue	P_v_NP.padj
HLA-DRB5	837.835	5.57285	1.08617	5.13075	2.88594652406994e-07	0.00348218
BOLA2B	12.1694	-1.29768	0.320964	-4.04306	5.27581541508429e-05	0.310047
IL3RA	207.972	-1.46592	0.370812	-3.95328	7.70878901375757e-05	0.310047
CLDN1	2.93697	-3.61327	0.970031	-3.7249	0.00019539	0.492174
AL355075.4	41.7333	1.31994	0.355388	3.71407	0.000203951	0.492174
HES1	8.90255	-1.94295	0.5413	-3.58943	0.000331407	0.649025
CAMK1	43.9263	-0.847896	0.23844	-3.55601	0.000376527	0.649025
APLP2	972.714	0.416146	0.120358	3.45756	0.000545083	0.747884
C15orf48	321.873	-0.90588	0.263641	-3.43603	0.000590297	0.747884
ANKH	27.5425	-0.749622	0.219466	-3.41566	0.000636266	0.747884
PTPN7	12.2429	-1.14407	0.33959	-3.36897	0.000754498	0.747884
CORO1A	157.889	-0.79529	0.241571	-3.29217	0.000994192	0.747884
(D) Profibrotic recruited macrophages
Gene Name	P_v_NP.baseMean	P_v_NP.log2FoldChange	P_v_NP.lfcSE	P_v_NP.stat	P_v_NP.pvalue	P_v_NP.padj
HLA-DRB5	156.929	5.42969	1.09611	4.95363	7.28430e-07	0.00828808
RBP4	22.6447	1.79613	0.504603	3.55949	0.000371571	0.999793
JAK3	1.71581	-3.45089	0.971399	-3.55249	0.000381596	0.999793
AC103591.3	13.5871	-1.51872	0.432764	-3.50935	0.000449205	0.999793
CLDN1	1.82228	-3.43588	1.01077	-3.39926	0.000675676	0.999793
FCGR1B	12.6054	-1.09997	0.324096	-3.39397	0.000688879	0.999793
SPTBN1	2.80734	2.24133	0.66185	3.38646	0.000708004	0.999793
(E) Proliferating macrophages
Gene Name	P_v_NP.baseMean	P_v_NP.log2FoldChange	P_v_NP.lfcSE	P_v_NP.stat	P_v_NP.pvalue	P_v_NP.padj
HLA-DRB5	206.802	5.80003	1.2074	4.80373	1.55739e-06	0.0175876
IL3RA	18.4111	-1.76682	0.416274	-4.24436	2.19221e-05	0.123783
ACO1	49.2356	0.946953	0.257691	3.67476	0.000238077	0.756198
PPBP	21.6945	-5.15276	1.41382	-3.64456	0.000267847	0.756198
HSPB1	105.068	-0.648639	0.182578	-3.55266	0.000381357	0.861333
UBR1	3.80597	2.05177	0.609698	3.36522	0.000764838	0.965359
