# Supplementary material for: Single cell transcriptome signatures and cell-cell interactions associated with sarcoidosis in lung immune cell populations
Source: Front Immunol. 2026 May 26;17:1765314. doi: 10.3389/fimmu.2026.1765314 (PMC13246344; doi:10.3389/fimmu.2026.1765314)
Supplement: Supplementary Table 6 — Tests for differences in cell proportions across non-macrophage clusters in (A) sarcoidosis compared to controls and (B) progressive sarcoidosis, non-progressive sarcoidosis, and controls. [file Table6.xlsx]

## Sheet: Sheet1
Supplemental Table S6. Tests for differences in cell proportions across non-macrophage clusters in (A) sarcoidosis compared to controls and (B) progressive sarcoidosis, non-progressive sarcoidosis, and controls
(A) Sarcoidosis
Cell Cluster	Mean of Control Samples (%)	Mean of Sarc Samples (%)	Ratio (Control/ Sarc)	T Stat	p-value
CD4+ T-cells	26	27.9	0.93	-0.65	0.52
CD8+ T-cells	36.4	37.4	0.97	-0.14	0.89
T-cells	72	76.1	0.95	-0.84	0.41
NK Cells	4.3	3.2	1.33	0.99	0.33
B Cells	7.5	2.6	2.92	2.87	0.01
Dendritic Cells	13.2	14.3	0.92	0.04	0.97
Plasmacytoid Dendritic Cells	0.9	0.8	1.05	1.68	0.1
Epithelial Cells	2.2	2.9	0.74	-0.26	0.8
(B) Progression
Cell Cluster	Mean of Control Samples (%)	Mean of SarcNP Samples (%)	Mean of SarcP Samples (%)	F Stat	p-value
CD4+ T cells	26	30.3	25.4	0.67	0.52
CD8+ T cells	36.4	41.2	33.6	1.03	0.37
T cells (mixed)	72	82.6	69.6	2.29	0.12
Natural killer (NK) cells	4.3	3.9	2.6	1.97	0.16
B cells	7.5	1.9	3.2	4.42	0.02
Dendritic cells (DCs)	13.2	10.1	18.5	0.91	0.41
Plasmacytoid DCs	0.9	0.3	1.4	2.68	0.08
Epithelial cells	2.2	1.2	4.6	1	0.38
