# Supplementary material for: Single cell transcriptome signatures and cell-cell interactions associated with sarcoidosis in lung immune cell populations
Source: Front Immunol. 2026 May 26;17:1765314. doi: 10.3389/fimmu.2026.1765314 (PMC13246344; doi:10.3389/fimmu.2026.1765314)
Supplement: Supplementary Table 7 — Differentially expressed transcripts in sarcoidosis (N = 16) compared to controls (N = 14) across non-macrophage clusters, identified by pseudobulk analysis. (A) CD4+ T cells, (B) CD8+ T cells, (C) mixed T cell cluster, (D) B cells, (E) dendritic cells (DCs), and (F) epithelial cells. [file Table7.xlsx]

## Sheet: Sheet1
Supplemental Table S7. Differentially expressed transcripts , based on nominal p<0.001, in sarcoidosis (N=16) compared to controls (N=14) across non-macrophage clusters, identified by pseudobulk analysis. (A) CD4+ T cells, (B) CD8+ T cells, (C) mixed T cell cluster, (D) B cells, (E) dendritic cells (DCs), and (F) epithelial cells.
(A) CD4+ T cells
Gene Name	Sarc_v_Control.baseMean	Sarc_v_Control.log2FoldChange	Sarc_v_Control.lfcSE	Sarc_v_Control.stat	Sarc_v_Control.pvalue	Sarc_v_Control.padj
AZU1	29.3175	-1.72553	0.364021	-4.74019	2.13518e-06	0.0138563
PNPLA6	86.135	-0.96081	0.198947	-4.82947	1.36897e-06	0.0138563
LYZ	6168.87	-1.09673	0.243144	-4.51061	6.46427e-06	0.0279666
ANP32E	112.445	0.548763	0.124868	4.39474	1.10904e-05	0.030239
PON2	15.8426	-0.995988	0.229411	-4.3415	1.41516e-05	0.030239
CLU	8.36893	1.89075	0.436012	4.33646	1.44794e-05	0.030239
SLC47A1	29.2636	-0.942671	0.218706	-4.31022	1.63089e-05	0.030239
EZR	154.462	0.782559	0.184464	4.24235	2.21192e-05	0.0358856
SARNP	13.8857	1.10929	0.268722	4.12802	3.65903e-05	0.0527672
CHRAC1	33.9992	0.609158	0.149812	4.06616	4.77933e-05	0.0620309
HIVEP3	7.40299	1.19328	0.300889	3.96583	7.31403e-05	0.0669977
C8B	49.7638	-1.26126	0.316983	-3.97895	6.92204e-05	0.0669977
IVNS1ABP	68.007	0.73287	0.186033	3.93947	8.16619e-05	0.0669977
TES	42.4671	0.871593	0.21739	4.00935	6.08859e-05	0.0669977
SULT1A1	25.8548	-0.815565	0.203919	-3.99945	6.34889e-05	0.0669977
GAA	116.567	-0.833126	0.211628	-3.93675	8.25922e-05	0.0669977
TAF15	69.2511	0.496664	0.127233	3.90357	9.47824e-05	0.0723636
LRP1	140.574	-0.617831	0.160821	-3.84173	0.000122169	0.0880905
ARHGEF10L	20.5569	-0.784462	0.206011	-3.80787	0.00014017	0.0895469
SH3BGRL3	1112.64	0.459768	0.125726	3.65691	0.000255277	0.0895469
CDC14A	36.2026	0.972828	0.26435	3.68007	0.000233172	0.0895469
GLUL	516.847	-0.660352	0.178363	-3.7023	0.000213653	0.0895469
TUBA4A	52.6709	1.14147	0.303569	3.76015	0.000169811	0.0895469
HIST1H4J	6.40448	1.67493	0.453888	3.69019	0.000224087	0.0895469
ABCF1	54.5807	0.534901	0.145735	3.67036	0.000242207	0.0895469
NCR3	8.85134	1.50838	0.402531	3.74724	0.00017879	0.0895469
AGFG2	4.83345	1.58487	0.418284	3.78897	0.000151272	0.0895469
LPL	191.177	-0.874589	0.22928	-3.8145	0.000136461	0.0895469
CDC37L1	15.7005	0.66483	0.180766	3.67785	0.000235209	0.0895469
PFKP	24.1403	0.732103	0.199459	3.67045	0.000242128	0.0895469
KRAS	76.0211	0.53818	0.145391	3.70161	0.000214236	0.0895469
AC020656.1	144.47	-2.33921	0.623824	-3.74979	0.000176984	0.0895469
ELK3	27.8908	1.15974	0.306612	3.78242	0.000155309	0.0895469
ZNF205	3.63027	-1.17325	0.320735	-3.65802	0.000254176	0.0895469
CD226	21.4305	1.18848	0.31947	3.72017	0.00019909	0.0895469
RASSF2	12.4546	1.35592	0.368617	3.67839	0.000234714	0.0895469
AXL	54.1701	-0.813339	0.221675	-3.66906	0.000243441	0.0895469
MTRNR2L12	14.891	-2.08947	0.575929	-3.628	0.000285623	0.0906085
CCNL1	180.731	0.73084	0.201475	3.62746	0.000286228	0.0906085
TNFAIP3	130.175	1.2648	0.348231	3.63207	0.000281158	0.0906085
SH2B2	9.71343	-0.950167	0.261389	-3.63507	0.000277908	0.0906085
VAMP5	56.5963	0.753122	0.210084	3.58486	0.000337253	0.0911917
IL18RAP	3.85871	1.94962	0.542242	3.59547	0.000323804	0.0911917
TSPYL2	23.7751	1.20264	0.335292	3.58684	0.000334715	0.0911917
HVCN1	50.3426	-0.602997	0.167997	-3.58932	0.000331542	0.0911917
PYGL	27.2259	-0.829833	0.231035	-3.5918	0.000328403	0.0911917
AOC3	18.5874	-0.938843	0.26122	-3.59407	0.000325553	0.0911917
HDAC10	9.81625	-0.920927	0.255524	-3.60407	0.000313277	0.0911917
KCNAB1	16.8465	-1.06068	0.296344	-3.5792	0.000344648	0.0912897
CD99	273.729	0.563127	0.158072	3.56246	0.000367392	0.0916972
YWHAZ	287.808	0.379795	0.106704	3.55934	0.000371787	0.0916972
FAM102A	28.442	1.15494	0.325101	3.55255	0.000381512	0.0916972
CCSER2	47.1773	0.848612	0.237928	3.56667	0.000361544	0.0916972
STRADA	8.14715	0.938698	0.264038	3.55516	0.000377752	0.0916972
MLPH	50.2955	-0.781861	0.22063	-3.54376	0.000394464	0.0927555
CD96	44.443	1.1279	0.31862	3.53995	0.000400209	0.0927555
TAGLN	21.6601	-0.639543	0.18124	-3.52871	0.000417592	0.093447
MAP4K1	13.6321	0.855482	0.242191	3.53226	0.000412032	0.093447
ASB9	3.5631	-1.29548	0.369194	-3.50894	0.000449892	0.0957238
IFITM2	97.3344	0.866324	0.246597	3.51312	0.000442885	0.0957238
BIRC2	37.2364	0.558374	0.158926	3.51342	0.000442373	0.0957238
ATP2B4	37.6874	0.808669	0.232143	3.48349	0.000494926	0.0958018
LINC00467	14.8125	-0.685339	0.197423	-3.47143	0.0005177	0.0958018
SLC11A1	222.731	-0.64891	0.186076	-3.48734	0.000487857	0.0958018
PPARG	133.296	-0.649635	0.185702	-3.49826	0.000468306	0.0958018
ITGB5	21.0631	-0.814483	0.233374	-3.49003	0.000482959	0.0958018
IRF1	119.589	0.418412	0.120905	3.46067	0.000538834	0.0958018
CXCR3	28.0185	1.27065	0.367143	3.46091	0.00053835	0.0958018
C9orf78	87.9714	0.453926	0.129934	3.49352	0.000476695	0.0958018
PPP2R5C	120.258	0.630006	0.181688	3.46752	0.00052528	0.0958018
CRIP2	12.0635	1.31236	0.376071	3.48966	0.000483634	0.0958018
TSEN54	12.9718	0.89555	0.258635	3.4626	0.000534986	0.0958018
NAA20	88.5808	-0.451198	0.130275	-3.46341	0.000533368	0.0958018
IQSEC3	9.26695	-0.948805	0.274818	-3.45249	0.000555444	0.0974203
CHN1	7.47391	2.87951	0.843038	3.41563	0.000636341	0.0995068
SLC19A3	17.2986	-0.968892	0.283216	-3.42104	0.00062382	0.0995068
TKT	584.933	-0.490675	0.143574	-3.41758	0.000631795	0.0995068
PSTPIP1	22.3314	1.04769	0.306108	3.42262	0.000620207	0.0995068
HDGFL3	8.09204	1.12082	0.327654	3.42074	0.000624502	0.0995068
CORO1A	181.291	1.01096	0.294703	3.43042	0.000602637	0.0995068
CD300LF	49.0308	-0.732217	0.21436	-3.41583	0.000635884	0.0995068
LDLR	23.5307	0.832815	0.242918	3.42837	0.000607213	0.0995068
MTFP1	6.72795	1.19212	0.34688	3.4367	0.000588855	0.0995068
ZNF367	1.29402	1.91603	0.561538	3.41211	0.000644623	0.0996019
TSPAN2	7.19894	1.43152	0.424535	3.37196	0.000746343	0.103333
LINC01871	32.8835	1.67866	0.49662	3.38016	0.000724435	0.103333
NBEAL2	11.7852	1.05769	0.31193	3.3908	0.0006969	0.103333
CD200R1	6.94395	1.39908	0.415369	3.36829	0.000756349	0.103333
PCSK1N	3.46368	2.13447	0.633582	3.36889	0.000754721	0.103333
ARRB1	21.9536	-0.593261	0.175172	-3.38673	0.000707315	0.103333
TMOD3	103.907	0.382811	0.113535	3.37174	0.00074694	0.103333
IL32	434.884	1.25305	0.37047	3.38233	0.000718726	0.103333
LGALS3BP	281.498	-0.696276	0.205341	-3.39083	0.000696818	0.103333
GZMM	34.2265	1.29382	0.381316	3.39303	0.000691236	0.103333
CD33	33.0087	-0.680693	0.20164	-3.37579	0.00073605	0.103333
SYT11	14.3507	0.847308	0.253164	3.34688	0.000817275	0.110494
NCL	203.413	0.580463	0.17384	3.33907	0.000840588	0.11198
TRBC2	184.168	1.04414	0.312855	3.33745	0.00084552	0.11198
TBXAS1	42.3181	-0.563394	0.1691	-3.33172	0.000863108	0.113154
DPP4	21.6518	1.59767	0.480756	3.32324	0.000889771	0.115483
OSBPL3	9.08325	0.684239	0.206201	3.31831	0.000905631	0.116378
UBXN10-AS1	3.06064	1.87727	0.566927	3.31131	0.000928605	0.11697
PBXIP1	61.0826	0.882142	0.266612	3.30871	0.000937271	0.11697
CXCL10	13.2462	2.86493	0.86498	3.31213	0.000925876	0.11697
TNFRSF25	43.9882	1.19741	0.364099	3.28869	0.00100654	0.118967
IL2RG	105.462	0.5647	0.171502	3.29268	0.00099237	0.118967
ST5	4.31453	-1.22506	0.3725	-3.28876	0.00100631	0.118967
RARRES3	93.1983	0.648933	0.197554	3.28484	0.00102039	0.118967
KLF6	464.413	0.727347	0.221541	3.28313	0.00102661	0.118967
PLXNC1	5.14966	1.09112	0.3308	3.29842	0.000972289	0.118967
PCIF1	12.6147	0.703637	0.213621	3.29385	0.000988254	0.118967
(B) CD8+ T cells
Gene Name	Sarc_v_Control.baseMean	Sarc_v_Control.log2FoldChange	Sarc_v_Control.lfcSE	Sarc_v_Control.stat	Sarc_v_Control.pvalue	Sarc_v_Control.padj
AC239868.3	1.58142	-2.43065	0.660054	-3.68249	0.000230963	0.720828
ZC3H11A	1.81159	2.19297	0.65221	3.36236	0.000772788	0.720828
HIST3H2BB	4.05459	-1.57181	0.468617	-3.35415	0.00079608	0.720828
ACKR3	6.38159	-1.70876	0.506893	-3.37106	0.000748799	0.720828
ZCCHC9	14.5749	0.560722	0.165948	3.37889	0.000727785	0.720828
AL353759.1	1.56768	-2.16134	0.597307	-3.61847	0.000296346	0.720828
IBTK	15.8285	-0.536644	0.161142	-3.33024	0.000867701	0.720828
EZR	116.786	0.706832	0.177907	3.97304	7.09608e-05	0.720828
KMT2E-AS1	10.6177	1.6597	0.487245	3.40629	0.000658532	0.720828
PNPLA4	2.42537	-1.36079	0.388112	-3.50617	0.000454601	0.720828
TLN1	112.188	0.447352	0.119079	3.75676	0.000172125	0.720828
STAT3	66.5474	0.464641	0.131358	3.53722	0.000404356	0.720828
HNRNPM	86.5386	0.406986	0.121677	3.34481	0.000823399	0.720828
LENG8	27.6156	-0.708407	0.206248	-3.43474	0.000593131	0.720828
EIF3D	73.2415	-0.294312	0.0847826	-3.47137	0.000517807	0.720828
(C) Mixed T cells
Gene Name	Sarc_v_Control.baseMean	Sarc_v_Control.log2FoldChange	Sarc_v_Control.lfcSE	Sarc_v_Control.stat	Sarc_v_Control.pvalue	Sarc_v_Control.padj
EZR	308.818	0.775159	0.17137	4.52329	6.08848e-06	0.0266821
TWIST1	3.53648	5.16958	1.12269	4.60465	4.1317e-06	0.0266821
PON2	20.4561	-1.09385	0.232593	-4.70286	2.56539e-06	0.0266821
LYZ	7381.87	-1.13493	0.255365	-4.44436	8.81523e-06	0.0266821
AZU1	32.9983	-1.79363	0.406246	-4.41512	1.00954e-05	0.0266821
C8B	55.731	-1.25583	0.305028	-4.11711	3.83658e-05	0.0460798
ANP32E	180.582	0.508333	0.12253	4.14865	3.34438e-05	0.0460798
SARNP	27.0753	0.88093	0.213707	4.12213	3.75385e-05	0.0460798
ZNF205	4.43821	-1.24545	0.294034	-4.23574	2.27802e-05	0.0460798
AC009053.2	1.75695	2.52017	0.615116	4.09706	4.18432e-05	0.0460798
CCL2	4.23545	4.08218	0.991698	4.11635	3.84918e-05	0.0460798
LDLR	60.0177	0.899446	0.214668	4.18993	2.79036e-05	0.0460798
CDK11A	67.0504	0.502996	0.124626	4.03605	5.43597e-05	0.0552587
PNPLA6	127.011	-0.980243	0.244288	-4.01266	6.00385e-05	0.056672
YWHAQ	259.797	0.404922	0.102631	3.94542	7.96611e-05	0.0657493
PNPLA2	67.363	-0.546391	0.138506	-3.94488	7.98405e-05	0.0657493
SLC47A1	35.9407	-1.01314	0.257728	-3.93103	8.45811e-05	0.0657493
UBXN10-AS1	5.76567	1.60158	0.415144	3.8579	0.000114364	0.0740161
ASB9	4.10655	-1.46402	0.380162	-3.85104	0.000117619	0.0740161
CHRAC1	64.9321	0.552126	0.142715	3.86873	0.000109403	0.0740161
TAGLN	29.3541	-0.775845	0.200173	-3.87588	0.000106241	0.0740161
LINC00467	18.2731	-0.645547	0.169905	-3.79945	0.000145018	0.0831775
SPTY2D1	73.9795	0.514174	0.135121	3.80529	0.000141639	0.0831775
PPP2R5C	257.988	0.611584	0.161397	3.78932	0.00015106	0.0831775
SH3BGRL3	2482.33	0.448761	0.119557	3.75353	0.000174361	0.0921674
ITGB5	26.2054	-0.922532	0.246918	-3.73619	0.00018683	0.0949436
KCNAB1	20.9517	-1.10876	0.297515	-3.72673	0.000193982	0.0949436
KMT2E-AS1	27.1694	1.53024	0.417042	3.66927	0.000243249	0.0981703
YWHAZ	540.592	0.356478	0.0967645	3.68398	0.000229622	0.0981703
TLN1	335.592	0.452614	0.12299	3.68009	0.000233156	0.0981703
MICAL2	23.3208	0.907434	0.247441	3.66728	0.000245147	0.0981703
SULT1A1	36.2834	-0.941287	0.255478	-3.68442	0.000229224	0.0981703
AXL	68.7966	-0.904707	0.244218	-3.7045	0.000211808	0.0981703
PLCG2	24.4044	-0.948751	0.259939	-3.6499	0.000262343	0.101966
CHPT1	40.9645	-0.651426	0.178923	-3.64082	0.000271771	0.102613
SYT11	34.4575	0.817867	0.229982	3.55622	0.000376225	0.108573
NCL	405.592	0.551745	0.154913	3.56165	0.000368531	0.108573
ARL9	1.83594	-1.98219	0.555393	-3.56899	0.000358364	0.108573
TES	81.991	0.664512	0.186565	3.56183	0.000368284	0.108573
CD99	634.199	0.502842	0.141662	3.54958	0.000385846	0.108573
KLF8	7.03872	-0.987656	0.276813	-3.56795	0.000359786	0.108573
EEF1G	18.6029	1.35728	0.384167	3.53305	0.000410794	0.108573
FOLR1	14.4107	-1.18108	0.333905	-3.53716	0.000404453	0.108573
KRAS	151.396	0.468147	0.132456	3.53437	0.000408754	0.108573
PYGL	37.4783	-0.984028	0.276155	-3.56332	0.00036619	0.108573
STRADA	19.2338	0.71757	0.201358	3.56366	0.000365725	0.108573
GAA	154.917	-0.933353	0.261541	-3.56867	0.0003588	0.108573
PCIF1	27.6263	0.65861	0.184165	3.5762	0.000348626	0.108573
SAMD1	46.0453	0.704783	0.197189	3.57415	0.000351372	0.108573
HDAC10	19.2979	-0.761677	0.215578	-3.53319	0.000410578	0.108573
ZCCHC8	46.3727	0.44101	0.125183	3.52292	0.000426819	0.110596
LPL	247.854	-0.999863	0.284379	-3.51595	0.000438183	0.111358
MSN	367.088	0.329931	0.0942714	3.4998	0.000465606	0.113944
PDE1B	13.7441	-0.778575	0.222347	-3.50162	0.000462435	0.113944
IQSEC3	13.8089	-1.2614	0.36192	-3.48531	0.000491566	0.11811
GNG12	12.9144	-0.867754	0.249418	-3.47912	0.000503068	0.118715
AC020656.1	170.105	-2.14158	0.61714	-3.47016	0.000520147	0.119848
ELK3	52.1272	0.822434	0.237208	3.46715	0.000526008	0.119848
TDG	70.1513	0.411431	0.118833	3.46227	0.000535638	0.119974
FRMD4B	98.1571	0.653438	0.18982	3.4424	0.00057657	0.122893
SF3B2	173.453	0.277211	0.0804508	3.44572	0.000569539	0.122893
RNF167	78.5966	0.324201	0.0940355	3.44765	0.000565487	0.122893
MLPH	61.0286	-0.799111	0.233348	-3.42454	0.000615831	0.127235
ELOVL7	1.62215	-2.49332	0.729893	-3.41601	0.000635454	0.127235
C9orf78	184.515	0.398043	0.116509	3.41642	0.000634507	0.127235
CEACAM8	6.23586	-2.59829	0.759159	-3.42259	0.00062028	0.127235
MTRNR2L12	30.3833	-1.96237	0.575516	-3.40976	0.000650203	0.128053
SLPI	3.38788	2.78752	0.818385	3.40613	0.000658916	0.128053
ACKR3	68.5485	-1.53919	0.45324	-3.39596	0.000683872	0.129211
CXCL10	16.0356	2.65168	0.780884	3.39574	0.000684431	0.129211
TNFRSF25	76.633	0.853436	0.255061	3.34601	0.000819848	0.132163
KDM5B	36.3226	0.567081	0.169183	3.35188	0.000802651	0.132163
ZC3H11A	4.35254	1.91083	0.571666	3.34256	0.000830079	0.132163
BZW1	215.315	0.307715	0.0913257	3.36942	0.000753263	0.132163
HMGCS1	43.6359	0.651226	0.192477	3.3834	0.000715938	0.132163
LINC00513	56.4613	1.0617	0.316025	3.35955	0.00078069	0.132163
PCSK1N	4.44486	1.86316	0.554195	3.36192	0.000774019	0.132163
SMNDC1	62.9274	0.356652	0.105934	3.36675	0.000760594	0.132163
PDE8A	19.8063	-0.661819	0.195932	-3.37781	0.000730668	0.132163
THUMPD1	84.5831	0.364977	0.108604	3.36063	0.000777642	0.132163
LRRC75A	31.8074	-0.775524	0.231641	-3.34796	0.000814077	0.132163
AOC3	26.0706	-1.03551	0.309665	-3.34398	0.000825863	0.132163
LGALS3BP	357.267	-0.795288	0.236646	-3.36067	0.000777547	0.132163
CMKLR1	1.4804	2.12563	0.636713	3.33844	0.000842514	0.132187
MAPK6	31.8503	0.483971	0.14508	3.3359	0.000850238	0.132187
SH2B2	12.4141	-0.940332	0.28524	-3.29664	0.000978492	0.150358
(D) B cells
Gene Name	Sarc_v_Control.baseMean	Sarc_v_Control.log2FoldChange	Sarc_v_Control.lfcSE	Sarc_v_Control.stat	Sarc_v_Control.pvalue	Sarc_v_Control.padj
CCL18	4.41377	2.40462	0.566342	4.24587	2.17744e-05	0.18591
CRIP1	11.2097	1.63883	0.431908	3.7944	0.000148001	0.631817
(E) Dendritic cells
Gene Name	Sarc_v_Control.baseMean	Sarc_v_Control.log2FoldChange	Sarc_v_Control.lfcSE	Sarc_v_Control.stat	Sarc_v_Control.pvalue	Sarc_v_Control.padj
TPM3	312.786	0.439681	0.0946571	4.64499	3.4009e-06	0.0427085
PTPRE	103.228	0.74864	0.173048	4.32619	1.5171e-05	0.0952585
SLCO2B1	34.7231	-0.850729	0.201197	-4.22833	2.35429e-05	0.0985507
SH3BP4	14.2442	1.069	0.256955	4.16027	3.17875e-05	0.0997968
PYCARD-AS1	2.68334	-2.08367	0.517274	-4.02817	5.62129e-05	0.141184
RNF141	6.892	-0.932838	0.239546	-3.89419	9.85254e-05	0.184866
CDK2AP1	13.05	1.12146	0.28879	3.8833	0.000103047	0.184866
UBE2A	49.1894	0.418542	0.1106	3.78428	0.000154154	0.197684
AC013394.1	4.12386	-1.17112	0.308953	-3.7906	0.000150283	0.197684
LAIR1	35.7592	-0.690445	0.182702	-3.77907	0.000157417	0.197684
ATP2B4	25.0488	0.757536	0.202101	3.74831	0.000178029	0.203244
RBM12B	7.51506	-0.952531	0.25691	-3.70764	0.000209202	0.21893
PPT1	158.423	0.385373	0.107992	3.56855	0.000358967	0.233903
AC245014.3	14.7302	-1.35692	0.378155	-3.58826	0.000332894	0.233903
ARHGAP30	58.5805	0.340619	0.0953265	3.57318	0.000352673	0.233903
AC104794.2	4.52211	-1.07307	0.298529	-3.59452	0.000324992	0.233903
HERC6	4.22519	-1.13985	0.322772	-3.53146	0.00041328	0.233903
TLN1	115.854	0.43781	0.123776	3.5371	0.000404548	0.233903
LETMD1	15.5826	-0.601719	0.165752	-3.63025	0.000283151	0.233903
SLC35E3	12.6048	-0.853462	0.232817	-3.6658	0.000246564	0.233903
CD226	21.7437	0.697024	0.19277	3.61583	0.000299389	0.233903
CST3	3013.06	0.758627	0.21346	3.55396	0.000379473	0.233903
MTUS2	0.898636	2.82095	0.800965	3.52194	0.000428394	0.233903
IRF8	157.799	0.862497	0.245693	3.51047	0.000447317	0.234058
MAFB	64.1538	-1.05764	0.302431	-3.49714	0.000470276	0.236229
HIST3H2BB	1.57865	-2.01876	0.588211	-3.43203	0.000599071	0.247992
TP53I3	11.8268	-0.614003	0.182607	-3.36242	0.000772625	0.247992
KANSL3	5.17263	-0.942416	0.280384	-3.36116	0.000776145	0.247992
ENPP1	17.9511	1.2236	0.361521	3.38459	0.00071285	0.247992
CPVL	367.873	0.791642	0.235906	3.35575	0.000791487	0.247992
RAB11FIP1	163.546	0.534114	0.158224	3.37568	0.000736336	0.247992
P2RY6	21.7923	0.653392	0.191507	3.41185	0.000645234	0.247992
PRCP	45.207	0.410106	0.120699	3.39775	0.000679431	0.247992
SORL1	27.6626	-0.753817	0.221614	-3.40149	0.000670205	0.247992
LDHB	74.9251	-0.361008	0.107611	-3.35476	0.000794339	0.247992
AC020656.1	29.868	-1.99226	0.588673	-3.38433	0.000713533	0.247992
COX16	10.026	0.935868	0.275449	3.39761	0.000679781	0.247992
EHD4	36.9306	0.542476	0.158613	3.42013	0.000625909	0.247992
GABARAP	70.3068	0.928683	0.277262	3.34947	0.000809657	0.247992
ABCC3	12.5194	-0.820285	0.238828	-3.43463	0.000593373	0.247992
R3HDM4	20.6649	0.55437	0.160009	3.46463	0.000530969	0.247992
NAAA	111.546	0.667255	0.200316	3.33101	0.000865311	0.252711
GAB1	3.83228	-1.05475	0.316326	-3.33436	0.000854955	0.252711
NFE2L3	13.894	0.613016	0.185207	3.3099	0.000933282	0.256876
GNAO1	26.7387	0.690413	0.208734	3.30762	0.000940937	0.256876
COLGALT1	20.8697	-0.636254	0.191895	-3.31564	0.000914335	0.256876
LENG8	23.5081	-0.689544	0.209122	-3.29733	0.000976104	0.260807
(F) Epithelial cells
Gene Name	Sarc_v_Control.baseMean	Sarc_v_Control.log2FoldChange	Sarc_v_Control.lfcSE	Sarc_v_Control.stat	Sarc_v_Control.pvalue	Sarc_v_Control.padj
MTRNR2L12	4.01864	-3.3138	0.745577	-4.44461	8.80518e-06	0.0529323
MTRNR2L8	4.90372	-5.09826	1.14368	-4.45778	8.28134e-06	0.0529323
HLA-DRB5	40.211	-5.02215	1.24885	-4.02143	5.78452e-05	0.231824
EFNA1	1.55806	3.00025	0.778977	3.85153	0.000117382	0.352821
AC008035.1	2.61755	-1.63473	0.432329	-3.78122	0.000156062	0.375267
TNNT1	1.88077	-1.91161	0.544286	-3.51214	0.00044451	0.890725
AC020656.1	2.95784	-2.5671	0.748626	-3.42908	0.000605623	0.978814
ADA2	7.8388	-1.30919	0.384005	-3.4093	0.000651294	0.978814
